# Supplementary material for: In Vitro Reconstitution of Yeast Translation System Capable of Synthesizing Long Polypeptide and Recapitulating Programmed Ribosome Stalling
Source: Methods Protoc. 2021 Jul 4;4(3):45. doi: 10.3390/mps4030045 (PMC8293373; doi:10.3390/mps4030045)
Supplement: Supplementary file 1 [file mps-04-00045-s001.zip]

Archive with 1 entries (1 files):
- mps-1262037-supplementary.pdf
